# Supplementary material for: Impact of Yeast-Derived β-Glucans on the Porcine Gut Microbiota and Immune System in Early Life
Source: Microorganisms. 2020 Oct 13;8(10):1573. doi: 10.3390/microorganisms8101573 (PMC7601942; doi:10.3390/microorganisms8101573)
Supplement: Supplementary file 1 [file microorganisms-08-01573-s001.zip]

Archive with 11 entries (11 files):
- 20200831 - Supplementary figures including captions.docx
- Figure S1.tif
- Figure S2.tif
- Figure S3.tif
- Figure S4.tif
- Figure S5.tif
- Figure S6.tif
- Figure S7.tif
- Figure S8.tif
- Figure S9.tif
- Table S1.docx
